# Supplementary material for: Impact of pterygium on the ocular surface and meibomian glands
Source: PLoS One. 2019 Sep 12;14(9):e0213956. doi: 10.1371/journal.pone.0213956 (PMC6742459; doi:10.1371/journal.pone.0213956)
Supplement: S1 Data — (XLSX) [file pone.0213956.s001.xlsx]

## Sheet: Planilha1
Número no Protocolo	Sexo(Masculino1Feminino2)C	IdadeC	OSDIC	AcuidadeVisualC	TearMeniscusC	NIKBUTBreakupFirstC	NIKBUTBreakupAVGC	RednessC	MeiboC	FluorC	BUTInvasivoC	LisaminaC	SchimerC		IdadePT	OSDPT	AcuidadeVisuaPT	TearMeniscuPT	NIKBUTBreakupFirstPT	NIKBUTBreakupAVGPT	RednessPT	MeiboPTPI	MeiboPTPS	FluorPT	BUTInvasivoPT	LisaminaPT	SchimerPT		AcuidadeVisualCgeral	TearMeniscusCgeral	NIKBUTBreakupCgeral	NIKBUTBreakupAVCgeral	RednessCgeral	MeiboCgeral	FluorCgeral	BUTInvasivoCgeral	LisaminaCgeral	SchimerCgeral	IdadeCgeral	ResultadoOSDICgeral
C4	1	53	4.16	1	0.16	8.79	9.72	1.2	1	0	10	1	28		49		0.7	0.58	8.22	8.65	2.6	0	0		10				1	0.16	>24	>24	0.9	0	1	>10	1	>10	25	2
C5	1	67	22.91	1	0.26	2.1	15.29	1.6	1	0	7	0	3		67		0.6	0.4	11.47	14.48	2.6	3	2		11				0.8	0.18	21.99	21.99	0.9	0	0	>10	0	>10	25	6.25
C6	1	53	0	0.8	0.34	14.34	17.11	2.6	0	0	4		1		43		0.9	0.5	17.4	17.4	2	3	1		15				0.7	0.23	17.59	20.76	2.5	0	0	7	2	27	71	2.27
C7	1	55	11.36	1	0.25	15.68	18.12	1.5	1	0	12	0	8		65		0.3	0.53	8	8.2	2.6	3	2		8				1	0.16	8.79	9.72	1.2	1	0	10	1	28	53	4.16
C8	1	72	0	0.8	0.23	16.82	17.88	2.7	2	0	5	0	10		26		1	0.42	9.37	19.63	2.4	2	0		9				1	0.26	2.1	15.29	1.6	1	0	7	0	3	67	22.91
C9	1	63	5	1	0.29	23.96	23.96	1.5	1	0	2	2	4		45		1	0.34	24.9	24.9	1.6	1	1		12				0.8	0.34	14.34	17.11	2.6	0	0	4		1	53	0
C10	2	56	2.5	0.9	0.31	5.35	5.35	1.2	2	1	3	1	2		52		0.5	0.4	2.68	2.75	3.1	1	2		3				1	0.25	15.68	18.12	1.5	1	0	12	0	8	55	11.36
C11	2	57	0	1	0.31	10.2	12.95	1.4	1	0	3	2	28		49		0.5	0.4	8.1	8.4	2.5	2	1		8				0.8	0.23	16.82	17.88	2.7	2	0	5	0	10	72	0
C12	2	66	0	0.8	0.23	8.03	8.03	1.5	1	0	1	1	18		50		0.9	0.51	9.18	11.16	2.4	1	1		8				1	0.29	23.96	23.96	1.5	1	0	2	2	4	63	5
C13	2	62	0	0.5	0.22	18.07	21.73	1.9	1	1	4	2	20		46		0.5	0.51	15.68	17.73	2	2	2		15				0.9	0.31	5.35	5.35	1.2	2	1	3	1	2	56	2.5
C14	2	61	36.36	1	0.26	3.06	17.89	1.1	1	0	14	0	3		70		0.5	0.55	13.38	15.16	2.1	2	1		4				1	0.31	10.2	12.95	1.4	1	0	3	2	28	57	0
C15	2	67	12.5	0.6	0.3	2.48	16.82	2.1	2	0	7	0	22		73		0.1	0.75	12.1	12.4	2.1	1	1		12				0.8	0.23	8.03	8.03	1.5	1	0	1	1	18	66	0
C16	2	63	13.63	1	0.21	11.09	19.25	1.5	1	1	3	5	4		61		0.9	0.3	13.96	20.47	3.1	3	2		14				0.5	0.22	18.07	21.73	1.9	1	1	4	2	20	62	0
C17	2	54	31.25	1	0.28	13.96	19.39	1.5	1	1	3	3	1		43		0.8	0.24	5.3	12	2.8	1	2		5				1	0.26	3.06	17.89	1.1	1	0	14	0	3	61	36.36
C18	2	57	9.09	0.6	0.16	9.75	10.8	1.5		1	4	3	2		45		0.8	0.53	13.96	17.85	1.8	1	2		14				0.6	0.3	2.48	16.82	2.1	2	0	7	0	22	67	12.5
C19	2	56	6.25	0.8	0.38	18.25	19.95	1	0	1	3		11		66		0.4	0.28	8.11	8.56	2.6	1	2		8				1	0.21	11.09	19.25	1.5	1	1	3	5	4	63	13.63
C20	2	63	2.5	0.7	0.19	23.71	22.18	1.1	1	3	7	0	4		54		0.6	0.28	15.14	16.12	2	0	1		15				1	0.28	13.96	19.39	1.5	1	1	3	3	1	54	31.25
C21	2	53	20	0.9	0.19	7.46	7.46	1.4	2	0	4	0	6		55		0.7	0.33	10.52	11.94	2.8	1	0		10				0.6	0.16	9.75	10.8	1.5		1	4	3	2	57	9.09
C22	2	55	0	1	0.2	9.37	15.61	1.2	1	0	8	0	35		68		0.4	0.33	5.93	17.7	2.5	1	0		6				0.8	0.38	18.25	19.95	1	0	1	3		11	56	6.25
C23	2	59	10.41	1	0.19	10.71	16.32	1.4	0	0	21	0	35		62		0.05	0.35	9.2	9.35	2.4	1	0		9				0.7	0.19	23.71	22.18	1.1	1	3	7	0	4	63	2.5
C24	2	62	37.5	0.1	0.28	12.04	12.9	1.3	0	0	5	0	24		53		0.5	0.25	18.35	19.52	2.7	0	1		18				0.9	0.19	7.46	7.46	1.4	2	0	4	0	6	53	20
C25	2	61	27.5	1	0.18	2.1	11.44	2.1	2	1	6	1	12		61		0.4	0.22	2.68	5.51	2.3	2	1		3				1	0.2	9.37	15.61	1.2	1	0	8	0	35	55	0
C26	2	57	15.9	0.7	0.26	4.01	5.23	1.2	2	0	12	0	10		66		0.1	0.31	4.62	5.81	3.3	1	0		4				1	0.19	10.71	16.32	1.4	0	0	21	0	35	59	10.41
C27	1	66	0	1	0.24	6.5	6.5	2.4	2	0		0	18		29		0.6	0.26	14.71	16.85	1.7	1	1		14				0.1	0.28	12.04	12.9	1.3	0	0	5	0	24	62	37.5
C28	1	56		1	0.27	23.32	23.32	2.4	0	0		0			44		0.8	0.37	9.75	11.85	1.5	0	1		9				1	0.18	2.1	11.44	2.1	2	1	6	1	12	61	27.5
C29	1	51	9.09	1	0.3	2.68	5.78	1.3	0	0		0	3		66		0.3	0.8	12.23	14.91	2.6	3	3		12				0.7	0.26	4.01	5.23	1.2	2	0	12	0	10	57	15.9
C30	1	56		1	0.26	2.48	4.65	1.3	1	0		0	8		57		0.9	0.7	7.65	20.18	1.6	3	2		7				1	0.24	6.5	6.5	2.4	2	0		0	18	66	0
C33	2	38	4.2												39		1	0.48	8.41	8.41	1.9	2	0		8				1	0.27	23.32	23.32	2.4	0	0		0		56
C34	2	36	0												50		1	0.27	9.18	14.15	2	1	0		9				1	0.3	2.68	5.78	1.3	0	0		0	3	51	9.09
C48	2	41	2.1												72		0.2	0.28	7.1	7.22	1.5	0	2		9				1	0.26	2.48	4.65	1.3	1	0		0	8	56
C51	2	48	0		0.27	8.79		1.7		0	11	3	20		50		1	0.18	16.35	18.81	2.5	1	1		16														25	2.1
C52	1	39	6		0.15	11.47		0.8		0	6	4	16		38		0.4	0.44	10.54	12.71	2.3	3	1		10														26	0
C56	2	44	0		0.23	15.87		1.1		0	11	0	40		43		1	0.27	20.27	22.29	1.8	1	0		19														38	4.2
C57	1	45	9		0.14	6.69		1.6		1	7	1	22		66		0.2	0.27	7.54	8.21	0.27	2	1		7														36	0
															57		0.5	0.24	5.51	8.73	0.31	2	1		5														37	2.1
															33		1	0.25	22.37	23.52	2.3	0	0		21														28	0
															52		0.9	0.18	10.52	12.72	3.3	2	1		10														23	0
															59		0.4	0.32	15.91	17.51	0.32	1	1		15														31	0
															46		1	0.32	12.24	21.66	1.6	1	1		12														33	2.1
															63		1	0.22	7.46	9.91	2.2	1	0		7														26	0
															59		0.5	0.4	7.31	8.42	3.6	3	1		7														29	0
															61		0.2	0.25	5.51	9.81	2.3	1	1		5														29	0
															42		1	0.44	12.62	19.61	2	1	1		10														24	2.3
															56		1	0.19	5.74	7.91	2.4	2	1		5														30	0
															54		1	0.41	6.69	18.69	2.7	1	1		6														27	4.2
															53		1	0.2	16.25	17.42	1.2	1	2		16														25	0
															65		0.15	0.26	5.12	7.34	2	3	1		5														33	0
															51		0.8	0.18	5.49	7.62	2.2	1	0		5														41	2.1
															53		0.4	0.56	23.9	23.95	1.4	1	1		22														36	0
															39		1	0.39	6.5	11.85	2	0	0		5														25	4.5
															75		0.3	0.34	7.75	9.12	1.5	0	0		7					0.27	8.79		1.7		0	11	3	20	48	0
															51		0.1	0.39	4.34	7.54	2.2	1	1		4					0.15	11.47		0.8		0	6	4	16	39	6
																														0.24	11.09		0.6		0	9	2	35	30	15
																														0.25	7.26		1.1		0	5	0	26	36	0
																														0.21	7.84		0.7		0	4	0	20	30	0
																														0.23	15.87		1.1		0	11	0	40	44	0
																														0.14	6.69		1.6		1	7	1	22	45	9
